# Supplementary material for: AlphaFold Blindness to Topological Barriers Affects Its Ability to Correctly Predict Proteins’ Topology
Source: Molecules. 2023 Nov 7;28(22):7462. doi: 10.3390/molecules28227462 (PMC10672856; doi:10.3390/molecules28227462)
Supplement: Supplementary file 1 [file molecules-28-07462-s001.zip]

Archive with 1 entries (1 files):
- molecules-2557699-supplementary.pdf
